# Supplementary material for: Shigella and Enterotoxigenic Escherichia coli Have Replaced Rotavirus as Main Causes of Childhood Diarrhea in Rwanda After 10 Years of Rotavirus Vaccination
Source: J Infect Dis. 2024 Sep 9;230(5):e1176–80. doi: 10.1093/infdis/jiae446 (PMC11566240; doi:10.1093/infdis/jiae446)
Supplement: jiae446_Supplementary_Data [file jiae446_supplementary_data.zip]

Archive with 7 entries (7 files):
- Supplementary_Table1_primers&probes.docx
- Supplementary_Table2_studysites_age_sex.docx
- Supplementary_Table3_detection_rates.docx
- Supplementary_Table4_Rotagenotypes2014-2015.docx
- Supplementary_Table5_coinfections.docx
- Suppl_info_PCR.docx
- Suppl_info_study2011-2012.docx
